# Supplementary material for: Genomic insights into lineage-specific evolution of the oleosin family in Euphorbiaceae
Source: BMC Genomics. 2022 Mar 5;23:178. doi: 10.1186/s12864-022-08412-z (PMC8897914; doi:10.1186/s12864-022-08412-z)
Supplement: Supplementary file 3 — Additional file 3. Oleosin duplicate pairs in poplar. [file 12864_2022_8412_MOESM3_ESM.zip]

Archive with 2 entries (2 files):
- 1-Additional file 3.xlsx
- 2-Additional file 3.xlsx
