# Supplementary material for: Genomic insights into lineage-specific evolution of the oleosin family in Euphorbiaceae
Source: BMC Genomics. 2022 Mar 5;23:178. doi: 10.1186/s12864-022-08412-z (PMC8897914; doi:10.1186/s12864-022-08412-z)
Supplement: Supplementary file 3 — Additional file 3. Oleosin duplicate pairs in poplar. [file 12864_2022_8412_MOESM3_ESM.zip › 1-Additional file 3.xlsx]

## Sheet: Sheet1
Additional file 3: Oleosin duplicate pairs in poplar.
Duplicate pair	Identity (%)	Ks	Ka/Ks
PtOLE2a/PtOLE2b	86.2	0.147	1.0564
PtOLE3a/PtOLE3b	75.1	0.3486	0.6223
PtOLE4a/PtOLE4b	90.7	0.1824	0.3982
PtOLE5a/PtOLE5b	84	0.3236	0.3309
