# Supplementary material for: Genomic insights into lineage-specific evolution of the oleosin family in Euphorbiaceae
Source: BMC Genomics. 2022 Mar 5;23:178. doi: 10.1186/s12864-022-08412-z (PMC8897914; doi:10.1186/s12864-022-08412-z)
Supplement: Supplementary file 4 — Additional file 4. Percent similarity between different oleosin family members in physic nut, castor bean, tung tree, M. annua, cassava, rubber tree, poplar, arabidopsis, and rice. [file 12864_2022_8412_MOESM4_ESM.xlsx]

## Sheet: Sheet1
Additional file 4: Percent similarity between different oleosin family members in physic nut, castor bean, tung tree, M. annua, cassava, rubber tree, poplar, arabidopsis, and rice.
A
Percent similarity	JcOLE1	JcOLE2	JcOLE3	JcOLE4	JcOLE5
JcOLE1	100
JcOLE2	50.3	100
JcOLE3	50.9	64.4	100
JcOLE4	52.8	51	48.1	100
JcOLE5	45.4	48.7	43.6	63.9	100
B
Percent similarity	RcOLE1	RcOLE2	RcOLE3	RcOLE4	RcOLE5
RcOLE1	100
RcOLE2	43.8	100
RcOLE3	46.8	60.1	100
RcOLE4	44.4	49.4	45.9	100
RcOLE5	43.8	47.6	40.8	61.7	100
C
Percent similarity	VfOLE1	VfOLE2	VfOLE3	VfOLE4	VfOLE5
VfOLE1	100
VfOLE2	45.5	100
VfOLE3	44.2	66.2	100
VfOLE4	46.7	48.7	45.5	100
VfOLE5	50.3	48.4	43.9	69.4	100
D
Percent similarity	MaOLE1	MaOLE2	MaOLE3	MaOLE4	MaOLE5
MaOLE1	100
MaOLE2	41.8	100
MaOLE3	45.9	63.3	100
MaOLE4	47.1	46.7	47.1	100
MaOLE5	48.2	49.7	52.9	66.5	100
E
Percent similarity	MeOLE1a	MeOLE1b	MeOLE2a	MeOLE2b	MeOLE3	MeOLE4a	MeOLE4b	MeOLE5	HbOLE1a	HbOLE1b	HbOLE2a	HbOLE2b	HbOLE3	HbOLE4a	HbOLE4b	HbOLE5
MeOLE1a	100
MeOLE1b	71	100
MeOLE2a	37.5	43.8	100
MeOLE2b	37	41.9	84.9	100
MeOLE3	38.9	47.6	57.3	58	100
MeOLE4a	34.1	41	40.6	40.3	42.7	100
MeOLE4b	37.9	43.3	44.7	43.7	46	78.3	100
MeOLE5	43.4	50.9	45.7	43.8	49.1	58.3	64.4	100
HbOLE1a	70	88.8	45	45	49.4	41	44.5	49.1	100
HbOLE1b	69	90.6	43.8	43.1	48.2	40.4	43.9	49.7	86.9	100
HbOLE2a	39	44.4	92.1	89.9	58	42.6	46.5	47.5	46.9	44.4	100
HbOLE2b	39.5	46.3	89.9	87.7	58.7	42.2	45.6	46.3	46.9	46.9	93.5	100
HbOLE3	39.4	47.6	60.8	63.5	88	45.2	47.8	51.5	48.8	48.2	62.2	61.5	100
HbOLE4a	37.9	45.1	44.7	43.7	44.7	82.8	91	65.6	45.7	45.7	46.5	45.6	46.6	100
HbOLE4b	39	46.6	44.9	43.2	44.1	77.7	87.7	63.2	46.6	47.8	46.2	45.8	44.7	90.3	100
HbOLE5	40.5	47.9	43.8	43.2	45.4	57.1	62.1	89.4	47.9	47.9	45.7	43.8	48.5	64.6	63.4	100
F
Percent similarity	PtOLE1	PtOLE2a	PtOLE2b	PtOLE3a	PtOLE3b	PtOLE4a	PtOLE4b	PtOLE5a	PtOLE5b
PtOLE1	100
PtOLE2a	47	100
PtOLE2b	47	82.1	100
PtOLE3a	49.1	58.4	59.7	100
PtOLE3b	44.2	57.2	57.9	75.3	100
PtOLE4a	49.4	47.7	43	43.9	39.9	100
PtOLE4b	50.6	46.3	41.6	45.2	40.5	90.6	100
PtOLE5a	52.6	44.8	42.4	46.4	41.2	63	62.4	100
PtOLE5b	51.2	44.5	41.5	46.1	42.8	62.8	62.2	85.5	100
G
Percent similarity	At-Sm1	At-Sm2	At-Sm3	At-S1	At-S2	At-S3	At-S4	At-S5	At-T1	At-T2	At-T3	At-T4	At-T5	At-T6	At-T7	At-T8	At-T9
At-Sm1	100
At-Sm2	73.8	100
At-Sm3	40.4	36.5	100
At-S1	32.8	34.2	39.8	100
At-S2	35.2	37.1	37.1	56.3	100
At-S3	40.7	39.8	53.7	39	41.3	100
At-S4	33.8	38.2	37.7	57.2	67.2	40.1	100
At-S5	36	33	63.3	39.1	38.3	66.5	36.3	100
At-T1	18.3	17.4	23.3	21.5	22.1	21	21	21.8	100
At-T2	17.1	18.1	21.4	22.3	21.1	22.6	21.3	20.8	62.6	100
At-T3	8.8	9.4	11	11.8	13.3	12.9	13.1	10.7	22.1	23.6	100
At-T4	16.8	15.7	20.1	20.3	20.7	20.8	20.8	20.8	43.2	44.4	31.1	100
At-T5	23	22.5	36.5	27.6	29.5	32	27.9	37.6	34.5	28	13.1	27.8	100
At-T6	29	28	33.5	25.1	28.3	34.6	27	34.5	27.6	27	13.6	27.2	41.3	100
At-T7	17	16.5	21.3	22.5	22.4	23.5	21.9	21.4	47.9	59.9	25.6	46.1	26.5	27.6	100
At-T8	13.9	12.9	16.5	15.4	14.4	17.3	17.3	18.2	25.5	23.6	15.1	22.6	16.2	17.4	22.9	100
At-T9	23.3	19.8	35.9	25	25.3	33.7	26	33.1	22.7	17.7	10.3	19.2	38.4	55.6	18.4	15.3	100
H
Percent similarity	OsOLE1	OsOLE2	OsOLE3	OsOLE4	OsOLE5	OsOLE6
OsOLE1	100
OsOLE2	35.9	100
OsOLE3	40.7	42.6	100
OsOLE4	63.1	39.6	45.7	100
OsOLE5	36.5	43.2	35.4	33.7	100
OsOLE6	40	35.6	62.5	40.7	42	100
