# Supplementary material for: Genomic insights into lineage-specific evolution of the oleosin family in Euphorbiaceae
Source: BMC Genomics. 2022 Mar 5;23:178. doi: 10.1186/s12864-022-08412-z (PMC8897914; doi:10.1186/s12864-022-08412-z)
Supplement: Supplementary file 5 — Additional file 5. Detailed information of oleosin family genes present in arabidopsis, poplar, and rice. 1 Duplicated modes were determined based on the study of Qiao et al. (2019). [file 12864_2022_8412_MOESM5_ESM.xlsx]

## Sheet: Sheet1
Additional file 5: Detailed information of oleosin family genes present in arabidopsis, poplar, and rice.
Gene name	Other name	Locus	Position	Intron no.	AA	MW (kDa)	pI	AI	GRAVY	Duplicate	Mode1	Oleosin location	Clade
At-Sm1		AT1G48990	Chr1:18121434..18122155(+)	0	169	18.44	9.89	105.09	0.31	-	-	50..157	U
At-Sm2		AT3G18570	Chr3:6395790..6396624(-)	0	166	18.13	9.34	91.02	0.393	At-Sm1	Alpha WGD	44..152	U
At-Sm3		AT2G25890	Chr2:11037303..11038179(+)	0	149	16.14	9.52	97.52	0.181	-	-	26..137	SL
At-S1	OLE5	AT3G01570	Chr3:221939..222827(-)	1	183	19.75	7.11	96.45	0.027	-	-	35..147	SH
At-S2	OLE3,OLEO4	AT3G27660	Chr3:10243244..10245023(+)	1	191	20.31	6.91	92.41	-0.043	At-S1	Beta WGD	50..162	SH
At-S3	OLEO1,OLE1	AT4G25140	Chr4:12900430..12901577(+)	1	173	18.57	9.43	85.78	-0.168	-	-	41..153	SL
At-S4	OLEO2,OLE2	AT5G40420	Chr5:16173340..16174783(-)	1	199	21.28	9.36	81.36	-0.14	At-S1	Beta WGD	52..164	SH
At-S5	OLEO3	AT5G51210	Chr5:20820068..20820944(+)	1	141	14.85	9.86	100.99	0.294	At-S3	Alpha WGD	25..134	SL
At-T1	GRP14, GRP-4	AT5G07510	Chr5:2377703..2378829(-)	1	193	18.46	11.93	97.77	0.63	At-T2	Tandem	10..100	T
At-T2	GRP18, GRP-8	AT5G07520	Chr5:2379898..2381317(-)	1	228	21.48	9.9	83.82	0.618	-	-	9..97	T
At-T3	GRP17, GRP-7	AT5G07530	Chr5:2382381..2384525(-)	1	543	53.19	10.34	45.65	-0.517	At-T2	Tandem	63..151	T
At-T4	GRP16, GRP-6	AT5G07540	Chr5:2385900..2387249(-)	1	244	22.3	10.05	67.75	0.146	At-T3	Tandem	9..108	T
At-T5	GRP19	AT5G07550	Chr5:2388225..2389249(-)	1	106	10.68	9.62	113.3	0.963	At-T4	Tandem	2..93	T
At-T6	GRP20	AT5G07560	Chr5:2390207..2391439(-)	1	153	15.46	10.5	99.22	0.559	At-T5	Tandem	29..122	T
At-T7		AT5G07600	Chr5:2404539..2405557(-)	1	230	22.09	10.29	80.48	0.49	At-T2	Transposed	9..91	T
At-T8		AT5G61610	Chr5:24770046..24771401(+)	2	294	32.3	8.8	74.32	-0.513	-	-	10..110	T
At-T9		AT5G07571	Chr5:2396432..2397423(-)	1	129	14.24	11.38	114.96	0.365	At-T6	Proximal	19..128	T
PtOLE1		Potri.012G059400	Chr12:6191978..6192822(+)	0	164	14.37	9.03	127.7	0.748			38..150	U
PtOLE2a		Potri.001G080000	Chr01:6338678..6339851(+)	1	134	14.08	9.87	112.84	0.472	PtOLE2a	WGD	17..129	SL
PtOLE2b		Potri.003G150600	Chr03:16470726..16471567(-)	1	134	14.4	10.08	103.28	0.337			31..143	SL
PtOLE3a		Potri.006G234900	Chr06:24447351..24448262(-)	0	149	15.73	9.59	92.28	0.206			21..133	SL
PtOLE3b		Potri.018G057800	Chr18:6117918..6118407(+)	0	140	14.82	9.95	108	0.629	PtOLE3a	WGD	15..125	SL
PtOLE4a		Potri.001G345800	Chr01:35163391..35166236(+)	0	149	15.73	9.69	102.15	0.213			103..215	SH
PtOLE4b		Potri.017G071800	Chr17:8273866..8274944(+)	0	149	15.86	10	99.53	0.187	PtOLE4a	WGD	113..225	SH
PtOLE5a		Potri.012G083400	Chr12:11050489..11051138(-)	0	165	16.94	10.59	97.52	0.205			30..143	SH
PtOLE5b		Potri.015G082100	Chr15:10627505..10627999(-)	0	164	16.93	11.27	106.46	0.314	PtOLE5a	WGD	31..144	SH
OsOLE1		LOC_Os01g45624	Chr1:25923454..25924153(+)	0	168	17.76	10.84	104.11	0.399	-	-	41..154	U
OsOLE2		LOC_Os03g49190	Chr3:28021862..28022837(-)	0	172	17.22	10.1	98.37	0.301	-	-	34..146	SH
OsOLE3		LOC_Os04g46200	Chr4:27362086..27362954(-)	0	148	15.2	9.4	98.38	0.315	OsOLE1	Transposed	30..142	SL
OsOLE4		LOC_Os05g50110	Chr5:28716488..28717779(-)	0	173	18.1	9.72	101.68	0.369	OsOLE1	WGD	47..159	U
OsOLE5		LOC_Os06g27910	Chr6:15840814..15842660(+)	0	171	16.41	11.31	106.02	0.571	-	-	34..155	SH
OsOLE6		LOC_Os09g15520	Chr9:9496339..9497108(+)	0	158	15.56	6.27	97.28	0.358	OsOLE3	Dispersed	37..153	SL
1 Duplicated modes were determined based on the study of Qiao et al. (2019).
