# Supplementary material for: Genomic insights into lineage-specific evolution of the oleosin family in Euphorbiaceae
Source: BMC Genomics. 2022 Mar 5;23:178. doi: 10.1186/s12864-022-08412-z (PMC8897914; doi:10.1186/s12864-022-08412-z)
Supplement: Supplementary file 7 — Additional file 7. Species-specific distribution of five oleosin OGs identified in this study. Orthologs across different species were identified using the BRH method, and systematic ortholog group names were assigned only when at least one member is found in at least two of species examined. Lineage-specific groups present in rubber and cassava are shown in bold. C. papaya, T. cacao, C. sativus, M. guttatus, and S. lycopersicum are other representatives of core eudicots, whereas A. coerulea, rice, and A. trichopoda were used as out-groups before divergence of OG2a/2b and OG3a/3b. [file 12864_2022_8412_MOESM7_ESM.xlsx]

## Sheet: Sheet1
Additional file 7: Species-specific distribution of five oleosin OGs identified in this study.
Clade	OG	Physic nut	Castor bean	Tung tree	M. annua	Cassava	Rubber tree	Poplar	Arabidopsis	C. papaya	T. cacao	C. sativus	M. guttatus	S. lycopersicum	A. coerulea	Rice	A. trichopoda
U	OG1	JcOLE1	RcOLE1	VfOLE1	MaOLE1	MeOLE1a	HbOLE1a	PtOLE1	At-Sm1 At-Sm2	evm.TU.supercontig_13.63	Thecc1EG012246	Cucsa.198820	Migut.L01615	Solyc03g119820.1	Aqcoe3G048300	OsOLE1 OsOLE4	evm_27.TU.AmTr_v1.0_scaffold00147.30
						MeOLE1b	HbOLE1b		At-Sm2							OsOLE4
SL	OG2a	JcOLE2	RcOLE2	VfOLE2	MaOLE2	MeOLE2a	HbOLE2a	PtOLE2a PtOLE2b	At-S3 At-S5	evm.TU.supercontig_13.249	Thecc1EG014844	Cucsa.094080	Migut.F00529	Solyc06g034040.1	Aqcoe7G144100	OsOLE3 OsOLE6	evm_27.TU.AmTr_v1.0_scaffold00056.169 evm_27.TU.AmTr_v1.0_scaffold00111.94
						MeOLE2b	HbOLE2b		At-S5
	OG2b	JcOLE3	RcOLE3	VfOLE3	MaOLE3	MeOLE3	HbOLE3	PtOLE3a PtOLE3b	At-Sm3	evm.TU.supercontig_1868.2	Thecc1EG037237	Cucsa.161000	ND	ND			evm_27.TU.AmTr_v1.0_scaffold00056.169
								PtOLE3b									evm_27.TU.AmTr_v1.0_scaffold00111.94
SH	OG3a	JcOLE4	RcOLE4	VfOLE4	MaOLE4	MeOLE4a	HbOLE4a	PtOLE4a PtOLE4b	ND	ND	Thecc1EG016949	Cucsa.011310 Cucsa.339970	Migut.H00082	Solyc02g086490.2 Solyc12g010920.1	Aqcoe3G202700	OsOLE2 OsOLE5	evm_27.TU.AmTr_v1.0_scaffold00014.132
						MeOLE4b	HbOLE4b	PtOLE4b
	OG3b	JcOLE5	RcOLE5	VfOLE5	MaOLE5	MeOLE5	HbOLE5	PtOLE5a PtOLE5b	At-S1 At-S2 At-S4	evm.TU.supercontig_110.15	ND	ND	Migut.K01392	Solyc03g112440.1
								PtOLE5b	At-S2
