# Supplementary material for: Genomic insights into lineage-specific evolution of the oleosin family in Euphorbiaceae
Source: BMC Genomics. 2022 Mar 5;23:178. doi: 10.1186/s12864-022-08412-z (PMC8897914; doi:10.1186/s12864-022-08412-z)
Supplement: Supplementary file 8 — Additional file 8. Detailed information of transcriptome data used in this study. [file 12864_2022_8412_MOESM8_ESM.xlsx]

## Sheet: Sheet1
Additional file 8: Detailed information of transcriptome data used in this study.
	Treatment	Replicate	SRA accession no.	Run	Tissue	Reads
J. curcas	Axillary bud	Replicate 1	SRX719539	SRR1596308	Axillary bud	11212820
	Axillary bud	Replicate 2	SRX719540	SRR1596307	Axillary bud	11531837
	Axillary bud	Replicate 3	SRX719541	SRR1596309	Axillary bud	11491383
	Roots from 8-week old seedlings	Replicate 1	SRX673673	SRR1542235	Root	6082444
	Roots from 8-week old seedlings	Replicate 2	SRX673689	SRR1542250	Root	5953433
	Leaves from 8-week old seedlings	Replicate 1	SRX673680	SRR1542241	Leaf	6025272
	Leaves from 8-week old seedlings	Replicate 2	SRX673692	SRR1542253	Leaf	5970676
	Developing seeds of 14 days after pollination	Replicate 1	SRX809778	SRR1712654	Seed 14 DAP	3866864
	Developing seeds of 19 days after pollination	Replicate 1	SRX809781	SRR1712657	Seed 19 DAP	6064616
	Developing seeds of 25 days after pollination	Replicate 1	SRX809783	SRR1712659	Seed 25 DAP	4428726
	Developing seeds of 29 days after pollination	Replicate 1	SRX809785	SRR1712661	Seed 29 DAP	3531048
	Developing seeds of 35 days after pollination	Replicate 1	SRX809786	SRR1712663	Seed 35 DAP	5758633
	Developing seeds of 41 days after pollination	Replicate 1	SRX809787	SRR1712665	Seed 41 DAP	5983926
	Developing seeds of 45 days after pollination	Replicate 1	SRX809788	SRR1712666	Seed 45 DAP	6179214
R. communis	Endosperm II/III or endosperm free-nuclear stage of developing seeds	Replicate 1	ERX021375	ERR044267	Endosperm II/III	21858754
	Endosperm V/VI or onset of cellular endosperm development of developing seeds	Replicate 1	ERX021376	ERR044268	Endosperm V/VI	14326641
	The cotyledon of germinating seeds	Replicate 1	ERX021377	ERR044269	Germinating seed	17374537
	Expanding true leaves, appearing after the first cotyledons and leaf-pair	Replicate 1	ERX021378	ERR044270	Leaf	19322724
	Developing male flowers	Replicate 1	ERX021379	ERR044271	Male flower	17869625
H. brasiliensis	Feeder root of ten-year-old trees	Replicate 1	SRX1554786	SRR3136156	Root	27493766
	Mature leaf of ten-year-old trees	Replicate 1	SRX1554799	SRR3136159	Leaf	30745102
	Latex of ten-year-old trees	Replicate 1	SRX1554800	SRR3136162	Latex	16527504
	Trunk bark of ten-year-old trees	Replicate 1	SRX1554797	SRR3136158	Bark	28045010
	Female flower of ten-year-old trees	Replicate 1	SRX1554813	SRR3136165	Female flower	32706090
	Male flower of ten-year-old trees	Replicate 1	SRX1554814	SRR3136166	Male flower	29161338
	Mature seed of ten-year-old trees	Replicate 1	SRX1554817	SRR3136168	Seed	27813630
M. esculenta	Three-week cultured embryogenic callus	Replicate 1	SRX1821731	SRR3629829	FEC	18066799
	Three-week cultured embryogenic callus	Replicate 2	SRX1821742	SRR3629847	FEC	18858143
	Three-week cultured embryogenic callus	Replicate 3	SRX1821752	SRR3629862	FEC	29312599
	Fibrous root of three-month-old plants	Replicate 1	SRX1821730	SRR3629827	Fibrous root	15151649
	Fibrous root of three-month-old plants	Replicate 2	SRX1821741	SRR3629845	Fibrous root	13698065
	Fibrous root of three-month-old plants	Replicate 3	SRX1821751	SRR3629861	Fibrous root	12291774
	Lateral bud of three-month-old plants	Replicate 1	SRX1821727	SRR3629822	Lateral bud	16550544
	Lateral bud of three-month-old plants	Replicate 2	SRX1821738	SRR3629840	Lateral bud	14355574
	Lateral bud of three-month-old plants	Replicate 3	SRX1821749	SRR3629858	Lateral bud	16836790
	Leaf blade of three-month-old plants	Replicate 1	SRX1821724	SRR3629818	Leaf	13234484
	Leaf blade of three-month-old plants	Replicate 2	SRX1821735	SRR3629835	Leaf	19308378
	Leaf blade of three-month-old plants	Replicate 3	SRX1821746	SRR3629853	Leaf	10680926
	Leaf mid-vein of three-month-old plants	Replicate 1	SRX1821725	SRR3629819	Mid-vein	9423684
	Leaf mid-vein of three-month-old plants	Replicate 2	SRX1821736	SRR3629837	Mid-vein	15420784
	Leaf mid-vein of three-month-old plants	Replicate 3	SRX1821747	SRR3629854	Mid-vein	12825268
	Somatic organized embryogenic structures	Replicate 1	SRX1821732	SRR3629830	OES	16068013
	Somatic organized embryogenic structures	Replicate 2	SRX1821743	SRR3629848	OES	16647010
	Somatic organized embryogenic structures	Replicate 3	SRX1821753	SRR3629864	OES	20933867
	Petiole of three-month-old plants	Replicate 1	SRX1821726	SRR3629821	Petiole	12526639
	Petiole of three-month-old plants	Replicate 2	SRX1821737	SRR3629838	Petiole	5623333
	Petiole of three-month-old plants	Replicate 3	SRX1821748	SRR3629856	Petiole	15353659
	Root apical meristem of three-month-old plants	Replicate 1	SRX1821734	SRR3629834	RAM	12395402
	Root apical meristem of three-month-old plants	Replicate 2	SRX1821745	SRR3629851	RAM	14524368
	Root apical meristem of three-month-old plants	Replicate 3	SRX1821755	SRR3629867	RAM	11094544
	Shoot apical meristem of three-month-old plants	Replicate 1	SRX1821733	SRR3629832	SAM	8814293
	Shoot apical meristem of three-month-old plants	Replicate 2	SRX1821744	SRR3629850	SAM	8868004
	Shoot apical meristem of three-month-old plants	Replicate 3	SRX1821754	SRR3629865	SAM	8565715
	Stem of three-month-old plants	Replicate 1	SRX1821728	SRR3629824	Stem	16334880
	Stem of three-month-old plants	Replicate 2	SRX1821739	SRR3629842	Stem	18142053
	Stem of three-month-old plants	Replicate 3	SRX1821750	SRR3629859	Stem	12807988
	Storage root of three-month-old plants	Replicate 1	SRX1821729	SRR3629825	Storage root	14007826
	Storage root of three-month-old plants	Replicate 2	SRX1821740	SRR3629843	Storage root	16260813
